# Supplementary material for: New Automatized Method of 3D Multiculture Viability Analysis Based on Confocal Imagery: Application to Islets and Mesenchymal Stem Cells Co-Encapsulation
Source: Front Endocrinol (Lausanne). 2018 May 25;9:272. doi: 10.3389/fendo.2018.00272 (PMC5980978; doi:10.3389/fendo.2018.00272)
Supplement: Supplementary file 2 [file data_sheet_2.zip]

Archive with 1 entries (1 files):
- Co-culture_Viability.ijm
