# Supplementary material for: New Automatized Method of 3D Multiculture Viability Analysis Based on Confocal Imagery: Application to Islets and Mesenchymal Stem Cells Co-Encapsulation
Source: Front Endocrinol (Lausanne). 2018 May 25;9:272. doi: 10.3389/fendo.2018.00272 (PMC5980978; doi:10.3389/fendo.2018.00272)
Supplement: Supplementary file 2 [file data_sheet_2.zip › Co-culture_Viability.ijm]

////////////////////////////////////////////////////////////////////////////DESCRIPTION ///////////////////////////////////////////////////////////////////////////////////////////
//Please, do not remove this paragraph.

    //Script: Colocalisation_RGB
    //Specifications: 
   	//Requires ImageJ version > 1.51j8
    //Author:         
    //Please cite Chabert, C., Laporte C. & al, 2018.

    //Contact: Clovis CHABERT
    //Ph.D
    //Biology
    //INSERM, U1055, Laboratoire de Bioenergetique Fondamentale et Appliquee,
    //F-38000 Grenoble, France
    
    //clovis.chabert@gmail.com

    //Description:
    //This script allows to discriminate the nuclei of MSC cells (marked in green with PKH67) from others cells. 
	//The final result is a table including the number and area of each cell nuclei marked with Hoechst (blue channel) and Propidium Iodide (red channel).
	//All pictures analyses and tables used are saved in the folder "Analysis", which can be found in the working folder you configure at the beginning of the script.


/////////////////////////////////////////////////////////////////////////////VARIABLES////////////////////////////////////////////////////////////////////////////////////////////////
run("Close All");
run("Clear Results"); 
/////////////////FileName Configuration
// Names of the files must be like: Islets_Series002_001z_c001 (ex: Filename = "Islets", Serie = "001")

	//Files directory//
	myDir="C:\\Users\\Albert\\Desktop\\Pictures\";
	//Filename
	Name = "Image1";
	//Channel configuration
	Nucleus_ch03= "c003";   	//Blue
	Cytosol_ch02="c002";  		// Green
	Nucleus_ch01="c001" ;   	// Red

	//Number of the Series
	Serie="001";

	//NB of first picture (egal 0 if z000 or 1 if z001)
	N_First = 1; 

/////////////////Internal Filters configuration

	//Min and max values of threshold 
	Th_min=20;			// 20 is default
	Th_max=255;			// 255 is default
	//Min cells and nucleus areas
	Cell_Min = 1000;
	// 1000 is default
	Nucleus_Min=50;
		// 50 is default
	//Dilatation factor of ROI and dots
	Dilate=5;			// 5 is default

	//Contrast enhancement of blue channel
	Low_Blue =1; 		// (1 = yes; 0 = no) Contrast enhancement may be necessary if the signal is low
	
	//Saving of cytosol detected as MSC
	ROI_Save = 1;


///////////////////////////////////////////////////////////////////////////////////////////////////////////////////////////////////////////////////////////////////////////////////////////////////
//////////////////////////////////////////////////////////////////////////////MAIN SCRIPT/////////////////////////////////////////////////////////////////////////////////////////////
Dialog.create("New acquisition");
Dialog.addMessage("Warning: pathway must finish by a dash bar (\\)");
Dialog.addString("Files folder:", myDir,60);
Dialog.addString("Filename:", Name);
Dialog.addString("Serie number:", Serie);
Dialog.addNumber("Number of first picture:", N_First);

Dialog.addMessage("Channel configuration");
Dialog.addString("Red Channel:", Nucleus_ch01);
Dialog.addString("Green Channel:", Cytosol_ch02);
Dialog.addString("Blue Channel:", Nucleus_ch03);

Dialog.addMessage("Additionnal filters configuration");
Dialog.addNumber("Minimal threshold accepted:", Th_min);
Dialog.addNumber("Maximal threshold accepted:", Th_max);
Dialog.addNumber("ROI dilatation factor:", Dilate);
Dialog.addNumber("Minimal cells area (in pixel):", Cell_Min);
Dialog.addNumber("Minimal Nucleus area (in pixel):", Nucleus_Min);
Dialog.addCheckbox("Enhance blue channel contrast", true);
Dialog.addCheckbox("Analyse MSC parameters :", true);
Dialog.addCheckbox("Saving of MSC's cytosol detected :", true);

Dialog.addMessage("if you're using this script for publication, please cite Chabert C., Laporte C. & al; 2018 : \n''New automatized method of 3D multiculture viability analysis based on confocal imagery: application to islets and mesenchymal stem cells co-encapsulation.''\nFor any question or comment : clovis.chabert@gmail.com.");
Dialog.show();

myDir = Dialog.getString();
Name = Dialog.getString();
Serie = Dialog.getString();
Nucleus_ch01 = Dialog.getString();
Cytosol_ch02 = Dialog.getString();
Nucleus_ch03 = Dialog.getString();
N_First = Dialog.getNumber();
Th_min = Dialog.getNumber();
Th_max = Dialog.getNumber();
Dilate = Dialog.getNumber();
Cell_Min = Dialog.getNumber();
Nucleus_min = Dialog.getNumber();
Low_Blue = Dialog.getCheckbox();
if(Low_Blue==true){Low_Blue=1;} else {Low_Blue=0;}
MSC_Mesure = Dialog.getCheckbox();
if(MSC_Mesure==true){MSC_Mesure=1;} else {MSC_Mesure=0;}
ROI_Save= Dialog.getCheckbox();
if(ROI_Save==true){ROI_Save=1;} else {ROI_Save=0;}


////////////////////////////////////////////////////////////////////////////////////////////////////////////////////////////////////////////////////////////////////////////////////////////////////
//Initial variables configuration
z="_z00";
nMSC2=newArray(1000);
nMSC4=newArray(1000);
nMSC2[1]=1;
nMSC4[1]=1;
n1=0;
n2=0;
/////////////////////////////////////////////////////Loading and configuration of green channel////////////////////////////////////////////////////////////////////


run("Image Sequence...", "open=["+ myDir + Name+"_Series"+Serie+z+1+"_"+Cytosol_ch02+".tif] file="+Cytosol_ch02+" sort");
Nb_Pictures = nSlices;


	
n_Blue_MSC = 0;
n_Red_MSC = 0;


//automatic adjustment/correction of picture 
	setAutoThreshold("Default dark add stack");

	getThreshold(lower,upper);
	setThreshold(lower,Th_max);
		if (lower<Th_min) {
     		lower=Th_min;
     		setThreshold(lower,Th_max);}

//Saturation of the signal
	run("Enhance Contrast", "saturated=-0.35 add stack");
	run("Smooth", "add stack");
	setMinAndMax(10, 15);
	run("Apply LUT", "add stack");

//conversion in a binary picture
	run("Make Binary","method=Mean calculate");
	run("Remove Outliers...", "radius=1 threshold=50 which=Dark stack");

//Dilatation of black dots
	for(v=0;v<Dilate+1;v++){
	run("Dilate", "add stack");}
////////////////////////////////	
// loop for stack analyse
	for (Pic=1;Pic<=Nb_Pictures;Pic++){
	setSlice(Pic);
	
//Areas detection
run("Analyze Particles...", "size=Cell_Min-Infinity circularity=0.00-200 show=[Overlay Outlines] add");

//Save of the file name
	File_Name = getTitle();

//Save of the ROI coordinates
	myDir1 = myDir+"Analyse\\";
	myDir2 = myDir+"Analyse\\ROI_Save\\";
	File.makeDirectory(myDir1);
	File.makeDirectory(myDir2);
	roiManager("save",myDir2 + "ROI_"+File_Name+"-" + Pic + ".zip");

	//Close the ROI Manager
	roiManager("Show None");
	selectWindow("ROI Manager"); 
	run("Close");
	}
	
close(Name);

///////////////////////////////////////////////////////
//Flattening of the ROI on the Green channel (optionnal)
if (ROI_Save == 1){

run("Image Sequence...", "open=["+ myDir + Name+"_Series"+Serie+z+1+"_"+Cytosol_ch02+".tif] file="+Cytosol_ch02+" sort");	
File_Name_2 = getTitle();

// loop for stack analyse
	for (Pic=1;Pic<Nb_Pictures;Pic++){
		
//SetSlice
setSlice(Pic);

//ROI loading
open(myDir2 + "ROI_"+File_Name+"-" + Pic + ".zip");

//Merge the pictures   
roiManager("Show All");
run("Flatten","slice");
rename("MSC_Cytosol_"+Pic);
  
myDir2bis = myDir1+"MSC_cytosol\\";
	File.makeDirectory(myDir2bis);
	save(myDir2bis+"MSC_Cytosol_"+Pic+".tif");
	
	//Close the ROI Manager & windows
	close("MSC_Cytosol_"+Pic);
	roiManager("Show None");
	selectWindow("ROI Manager"); 
	run("Close");
	}

close(File_Name_2);
}


///////////////////////////////////////Blue Channel////////////////////////////////////////////////////////////////////////
//////////////////////////////////////////////////////////////////////////////////////////////////////////////////////////
n = 0;
Pic=0;
x2_Nucleus=newArray(5000);
y2_Nucleus=newArray(5000);

// Import images sequence of blue channel
run("Image Sequence...", "open=["+ myDir + Name+"_Series"+Serie+z+Pic+"_"+Nucleus_ch03+".tif] file="+Nucleus_ch03+" sort");  
File_Name3 = getTitle();
//automatic adjustment/correction of picture 
		if(Low_Blue ==1){
		run("Enhance Contrast", "saturated=0.35 add stack");} 
	run("Smooth", "add stack");
	setAutoThreshold("Default dark ");
	getThreshold(lower,upper);
	setThreshold(lower,Th_max);
      		if (lower<Th_min) {
          		lower=Th_min-5;
         		setThreshold(lower,Th_max);}

//conversion of the picture to b&w mask
	run("Convert to Mask", "add stack");
	run("Dilate", "add stack");
	run("Watershed", "add stack");
	run("Remove Outliers...", "radius=5 threshold=50 which=Dark stack");

// loop for stack analyse
	for (Pic=1;Pic<=Nb_Pictures;Pic++){
	setSlice(Pic);

//Loading ROI
open(myDir2 + "ROI_"+File_Name+"-"+Pic+".zip");


//Finding particles in each ROI detected in the Green channel and incremantation of the coordinates in matrix (x_Nucleus and y_Nucleus)

		// Variable creation
     		x_Nucleus=newArray(5000);
     		y_Nucleus=newArray(5000);
     		s1=0;
    

		
			//ROI selection
                 		for (i=0;i<roiManager("count");i++){
                 		roiManager("select", i);
                 		setSlice(Pic);
              
			//Finding particles coordinates
		run("Set Measurements...", "centroid redirect=None decimal=3");
		run("Analyze Particles...", "size=10-infinity circularity=0.00-100.00 show=Outlines clear include");
		
      	s1=nResults;
      	
                       		for (i2=0; i2<s1; i2++){
	               			
                          	x_Nucleus[i2]= getResult("X",i2);
                           	y_Nucleus[i2]=getResult("Y",i2);

				//Close Results windows if open
                   			if (isOpen("Results")){
                         		selectWindow("Results");
                         		run("Close");}
            
			}
			
			selectWindow("Drawing of "+File_Name3);
                         		run("Close");

 
//Number of nucleus detected
	nMSC=i2;
	
//suppression of nucleus in the differents ROI
	setSlice(Pic);
	run("Select All");

	setForegroundColor(255, 255, 255);
		for (i3=0; i3<=nMSC; i3++){
     		doWand(x_Nucleus[i3], y_Nucleus[i3]);
     		floodFill(x_Nucleus[i3], y_Nucleus[i3]);}
setSlice(Pic);

}

roiManager("Show None");
selectWindow("ROI Manager"); 
run("Close");

// Variable creation
     		s1=0;
     		
     		
//Finding particles coordinates
		run("Select All");
		run("Set Measurements...", "centroid redirect=None decimal=3");
		run("Analyze Particles...", "size=10-Infinity show=Outlines clear include");
		
      	s1=nResults;

                       		for (i2=0; i2<s1; i2++){
	               			
                          	x2_Nucleus[n1]= getResult("X",i2);
                           	y2_Nucleus[n1]=getResult("Y",i2);
                           	n1=n1+1;}

				//Close Results windows if open
                   			if (isOpen("Results")){
                         		selectWindow("Results");
                         		run("Close");}
			
			
			selectWindow("Drawing of "+File_Name3);
            run("Close");
//Number of nucleus detected
	nMSC2[Pic+1]=n1;

//Detection and suppression of nucleus which appears on several slices
	setSlice(Pic);
	run("Select All");

	setForegroundColor(255, 255, 255);
	if(Pic<Nb_Pictures){
		for (i3=0; i3<=nMSC2; i3++){
		setSlice(Pic+1);
		v=getPixel(x2_Nucleus[i3], y2_Nucleus[i3]);
		if (v!=0){;
		setSlice(Pic);
     	doWand(x2_Nucleus[i3], y2_Nucleus[i3]);
     	floodFill(x2_Nucleus[i3], y2_Nucleus[i3]);}
		}}
}

//Analyse of Islets nucleus
	run("Set Measurements...", "area mean min redirect=None decimal=3");
	run("Analyze Particles...", "size=Nucleus_min-Infinity circularity=0.00-1.00 show=Outlines display clear include summarize stack");
	rename("Hoechst_Islets_Nucleus_Slice_");
//Close Results windows if open
			if (isOpen("Results")) {
       			selectWindow("Results");
       			run("Close");}
//Saving of the islets nucleus analysis
	myDir3 = myDir1+"Hoechst_Islets_Nucleus\\";
	File.makeDirectory(myDir3);

	run("Image Sequence... ", "format=TIFF use save=["+myDir3+"Hoechst_Islets_Nucleus_Slice_.tif]");
	
//close the differents windows
	close("Hoechst_Islets_Nucleus_Slice_");
	close(File_Name3);


/////////////////////////////////////Red Channel analysis////////////////////////////////////////////////
////////////////////////////////////////////////////////////////////////////////////////////////////////
n = 0;
Pic=0;
x4_Nucleus=newArray(5000);
y4_Nucleus=newArray(5000);
// Import images sequence of blue channel
run("Image Sequence...", "open=["+ myDir + Name+"_Series"+Serie+z+Pic+"_"+Nucleus_ch01+".tif] file="+Nucleus_ch01+" sort");  
File_Name4 = getTitle();

//automatic adjustment/correction of picture 
	run("Select All");
	run("Smooth", "add stack");
	setAutoThreshold("Default dark ");

	getThreshold(lower,upper);
	setThreshold(lower,Th_max);

		if (lower<Th_min) {
     		lower=Th_min;
     	 	setThreshold(lower,Th_max);}

//conversion of the picture to b&w mask
	run("Convert to Mask", "add stack");
	run("Dilate", "add stack");
	run("Watershed", "add stack");
	run("Remove Outliers...", "radius=5 threshold=50 which=Dark stack");

// loop for stack analyse
	for (Pic=n+1;Pic<=Nb_Pictures;Pic++){
	setSlice(Pic);

//Loading ROI
open(myDir2 + "ROI_"+File_Name+"-"+Pic+".zip");


//Finding particles in each ROI detected in the Green channel and incremantation of the coordinates in matrix (x_Nucleus and y_Nucleus)

		// Variable creation
     		x3_Nucleus=newArray(5000);
     		y3_Nucleus=newArray(5000);
     		s1=0;
     		
		
			//ROI selection
                 		for (i=0;i<roiManager("count");i++){
                 		roiManager("select", i);
                 		setSlice(Pic);

			//Finding particles coordinates
		run("Set Measurements...", "centroid redirect=None decimal=3");
		run("Analyze Particles...", "size=10-infinity circularity=0.00-100.00 show=Outlines clear include");
		
      	s1=nResults;
      	
                       		for (i2=0; i2<s1; i2++){
	               			
                          	x3_Nucleus[i2]= getResult("X",i2);
                           	y3_Nucleus[i2]=getResult("Y",i2);

				//Close Results windows if open
                   			if (isOpen("Results")){
                         		selectWindow("Results");
                         		run("Close");}
            
			}
			
			selectWindow("Drawing of "+File_Name4);
                         		run("Close");
 
//Number of nucleus detected
	nMSC=i2;
	
//suppression of nucleus in the differents ROI
	setSlice(Pic);
	run("Select All");

	setForegroundColor(255, 255, 255);
		for (i3=0; i3<=nMSC; i3++){
     		doWand(x3_Nucleus[i3], y3_Nucleus[i3]);
     		floodFill(x3_Nucleus[i3], y3_Nucleus[i3]);}
setSlice(Pic);

}

roiManager("Show None");
selectWindow("ROI Manager"); 
run("Close");

// Variable creation
  s1=0;
     		
     		
//Finding particles coordinates
		run("Set Measurements...", "centroid redirect=None decimal=3");
		run("Analyze Particles...", "size=10-Infinity show=Outlines clear include");
		
      	s1=nResults;
                       		for (i2=0; i2<s1; i2++){
	               			
                          	x4_Nucleus[n2]= getResult("X",i2);
                           	y4_Nucleus[n2]=getResult("Y",i2);

				//Close Results windows if open
                   			if (isOpen("Results")){
                         		selectWindow("Results");
                         		run("Close");}
            n2=n2+1;
			}
			
			selectWindow("Drawing of "+File_Name4);
                         		run("Close");
//Number of nucleus detected
	nMSC4[Pic+1]=n2;

//Detection and suprression of nucleus which appears on several slices
	setSlice(Pic);
	run("Select All");

	setForegroundColor(255, 255, 255);
	if(Pic<Nb_Pictures){
		for (i3=0; i3<=nMSC2; i3++){
		setSlice(Pic+1);
		v=getPixel(x4_Nucleus[i3], y4_Nucleus[i3]);
		if (v!=0){;
		setSlice(Pic);
     	doWand(x4_Nucleus[i3], y4_Nucleus[i3]);
     	floodFill(x4_Nucleus[i3], y4_Nucleus[i3]);}
		}}


}


//Analysis of Islets nucleus
	run("Set Measurements...", "area mean min redirect=None decimal=3");
	run("Analyze Particles...", "size=Nucleus_min-Infinity circularity=0.00-1.00 show=Outlines display clear include summarize stack");
	rename("PI_Islets_Nucleus_Slice_");
//Close Results windows if open
			if (isOpen("Results")) {
       			selectWindow("Results");
       			run("Close");}
//Saving of the islets nucleus analysis
	myDir4 = myDir1+"PI_Islets_Nucleus\\";
	File.makeDirectory(myDir4);

	run("Image Sequence... ", "format=TIFF use save=["+myDir4+"PI_Islets_Nucleus_Slice_.tif]");
	
//close the differents windows
	close("PI_Islets_Nucleus_Slice_");
	close(File_Name4);


////////////////////////////////////Blue channel MSC nucleus analyse/////////////////////////////////////////////////////////////
///////////////////////////////////////////////////////////////////////////////////////////////////////////////
MSC_Measure = 1;	
if(MSC_Measure ==1){
Pic=0;

// Import images sequence of blue channel
run("Image Sequence...", "open=["+ myDir + Name+"_Series"+Serie+z+Pic+"_"+Nucleus_ch03+".tif] file="+Nucleus_ch03+" sort");  
File_Name3 = getTitle();

//automatic adjustment/correction of picture 
		if(Low_Blue ==1){
		run("Enhance Contrast", "saturated=0.35 add stack");} 
	run("Smooth", "add stack");
	setAutoThreshold("Default dark ");
	getThreshold(lower,upper);
	setThreshold(lower,Th_max);
      		if (lower<Th_min) {
          		lower=Th_min-5;
         		setThreshold(lower,Th_max);}

//conversion of the picture to b&w mask
	run("Convert to Mask", "add stack");
	run("Dilate", "add stack");
	run("Watershed", "add stack");
	run("Remove Outliers...", "radius=5 threshold=50 which=Dark stack");

// loop for stack analysis
	for (Pic=1;Pic<=Nb_Pictures;Pic++){
	setSlice(Pic);
	run("Select All");
	
//suppression of nucleus considered as islets
	setForegroundColor(255, 255, 255);
		for (i3=nMSC2[Pic]; i3<=nMSC2[Pic+1]; i3++){
     		doWand(x2_Nucleus[i3], y2_Nucleus[i3]);
     		floodFill(x2_Nucleus[i3], y2_Nucleus[i3]);
     		}
   nMSC2[Pic+1] = nMSC2[Pic+1]+1;  		

// Variable creation
     		x5_Nucleus=newArray(5000);
     		y5_Nucleus=newArray(5000);
     		s1=0;
     		
     		
//Finding particles coordinates
		setSlice(Pic);
		run("Set Measurements...", "centroid redirect=None decimal=3");
		run("Analyze Particles...", "size=10-Infinity show=Outlines clear include");
		
      	s1=nResults;
                       		for (i2=0; i2<s1; i2++){
	               			
                          	x5_Nucleus[i2]= getResult("X",i2);
                           	y5_Nucleus[i2]=getResult("Y",i2);

				//Close Results windows if open
                   			if (isOpen("Results")){
                         		selectWindow("Results");
                         		run("Close");}
			}
			
			selectWindow("Drawing of "+File_Name4);
                         		run("Close");
//Number of nucleus detected
	nMSC5=i2;

//Detection and suppression of nucleus which appears on several slices
	setSlice(Pic);
	run("Select All");

	setForegroundColor(255, 255, 255);
	if(Pic<Nb_Pictures){
		for (i3=0; i3<=nMSC5; i3++){
		setSlice(Pic+1);
		v=getPixel(x5_Nucleus[i3], y5_Nucleus[i3]);
		if (v!=0){;
		setSlice(Pic);
     	doWand(x5_Nucleus[i3], y5_Nucleus[i3]);
     	floodFill(x5_Nucleus[i3], y5_Nucleus[i3]);}
		}}

	
	}		
     		
//Analysis of Islets nucleus
	run("Set Measurements...", "area mean min redirect=None decimal=3");
	run("Analyze Particles...", "size=Nucleus_min-Infinity circularity=0.00-1.00 show=Outlines display clear include summarize stack");
	rename("Hoechst_MSC_Nucleus_Slice_");
	
//Close Results windows if open
			if (isOpen("Results")) {
       			selectWindow("Results");
       			run("Close");}
       			
//Saving of the islets nucleus analysis
	myDir5 = myDir1+"Hoechst_MSC_Nucleus\\";
	File.makeDirectory(myDir5);

	run("Image Sequence... ", "format=TIFF use save=["+myDir5+"Hoechst_MSC_Nucleus_Slice_.tif]");
	
//close the differents windows
	close("Hoechst_MSC_Nucleus_Slice_");
	close(File_Name3);
     		     		
	
///////////////////////////Red channel MSC nucleus analyse////////////////////////////////////////////////////////////
////////////////////////////////////////////////////////////////////////////////////////////////////////////////

n = 0;
Pic=0;
// Import images sequence of red channel
run("Image Sequence...", "open=["+ myDir + Name+"_Series"+Serie+z+Pic+"_"+Nucleus_ch01+".tif] file="+Nucleus_ch01+" sort");  
File_Name4 = getTitle();
//automatic adjustment/correction of picture 
	run("Smooth", "add stack");
	setAutoThreshold("Default dark ");
	getThreshold(lower,upper);
	setThreshold(lower,Th_max);
      		if (lower<Th_min) {
          		lower=Th_min;
         		setThreshold(lower,Th_max);}

//conversion of the picture to b&w mask
	run("Convert to Mask", "add stack");
	run("Dilate", "add stack");
	run("Watershed", "add stack");
	run("Remove Outliers...", "radius=5 threshold=50 which=Dark stack");

// loop for stack analyse
	for (Pic=1;Pic<=Nb_Pictures;Pic++){
	setSlice(Pic);
	run("Select All");
	
//suppression of nucleus considered as islets
	setForegroundColor(255, 255, 255);
		for (i3=nMSC4[Pic]; i3<=nMSC4[Pic+1]; i3++){
     		doWand(x4_Nucleus[i3], y4_Nucleus[i3]);
     		floodFill(x4_Nucleus[i3], y4_Nucleus[i3]);
     		}
   nMSC4[Pic+1] = nMSC4[Pic+1]+1;  		

// Variable creation
     		x6_Nucleus=newArray(5000);
     		y6_Nucleus=newArray(5000);
     		s1=0;
     		
     		
//Finding particles coordinates
		setSlice(Pic);
		run("Set Measurements...", "centroid redirect=None decimal=3");
		run("Analyze Particles...", "size=10-Infinity show=Outlines clear include");
		
      	s1=nResults;
                       		for (i2=0; i2<s1; i2++){
	               			
                          	x6_Nucleus[i2]= getResult("X",i2);
                           	y6_Nucleus[i2]=getResult("Y",i2);

				//Close Results windows if open
                   			if (isOpen("Results")){
                         		selectWindow("Results");
                         		run("Close");}
			}
			
			selectWindow("Drawing of "+File_Name4);
                         		run("Close");
//Number of nucleus detected
	nMSC6=i2;

//Detection and suppression of nucleus which appears on several slices
	setSlice(Pic);
	run("Select All");

	setForegroundColor(255, 255, 255);
	if(Pic<Nb_Pictures){
		for (i3=0; i3<=nMSC6; i3++){
		setSlice(Pic+1);
		v=getPixel(x6_Nucleus[i3], y6_Nucleus[i3]);
		if (v!=0){;
		setSlice(Pic);
     	doWand(x6_Nucleus[i3], y6_Nucleus[i3]);
     	floodFill(x6_Nucleus[i3], y6_Nucleus[i3]);}
		}}

	
	}		
 		
//Analyse of Islets nucleus
	run("Set Measurements...", "area mean min redirect=None decimal=3");
	run("Analyze Particles...", "size=Nucleus_min-Infinity circularity=0.00-1.00 show=Outlines display clear include summarize stack");
	rename("PI_MSC_Nucleus_Slice_");
	
//Close Results windows if open
			if (isOpen("Results")) {
       			selectWindow("Results");
       			run("Close");}
//Saving of the islets nucleus analysis
	myDir6 = myDir1+"PI_MSC_Nucleus\\";
	File.makeDirectory(myDir6);

	run("Image Sequence... ", "format=TIFF use save=["+myDir6+"PI_MSC_Nucleus_Slice_.tif]");
	
//close the differents windows
	close("PI_MSC_Nucleus_Slice_");
	close(File_Name4);
	}

//Save of the summary windows in ".txt" format in "Analyse" folder
selectWindow("Summary of "+ File_Name);
IJ.renameResults("Results");
n=0;

if(MSC_Mesure==1){
for (i=n;i<Nb_Pictures;i++){
Name = getResultString("Slice",i);
setResult("Slice", i, Name+"_Islets_Hoechst");}
n=i;
for (i=n;i<Nb_Pictures*2;i++){
Name = getResultString("Slice",i);
setResult("Slice", i, Name+"_Islets_PI");}
n=i;
for (i=n;i<Nb_Pictures*3;i++){
Name = getResultString("Slice",i);
setResult("Slice", i, Name+"_MSC_Hoechst");}
n=i;
for (i=n;i<Nb_Pictures*4;i++){
Name = getResultString("Slice",i);
setResult("Slice", i, Name+"_MSC_PI");}
}
if(MSC_Mesure==0){
for (i=n;i<Nb_Pictures;i++){
Name = getResultString("Slice",i);
setResult("Slice", i, Name+"_Islets_Hoechst");}
n=i;
for (i=n;i<Nb_Pictures*2;i++){
Name = getResultString("Slice",i);
setResult("Slice", i, Name+"_Islets_PI");}
}
 
	selectWindow("Results");
	save(myDir1+File_Name+"_Results.txt");
	run("Close");

//Close Results windows if open
		if (isOpen("Results")) {
       		selectWindow("Results");
       		run("Close");}

//Close all the windows
	run("Close All");

	
	
